# Supplementary material for: Structure-property relationships of fluorinated carboxylic acid bioisosteres
Source: Bioorg Med Chem Lett. Author manuscript; Available in PMC 2024 Apr 9. (PMC11003450; doi:10.1016/j.bmcl.2023.129363)
Supplement: Supporting Info1 [file NIHMS1980772-supplement-Supporting_Info1.csv]

Class	Cmpd no.	SMILES	logD7.4	∆logD7.4 with ref	calc logD7.4	log Papp	∆log Papp with ref	pKa	∆pKa with ref	calc pKa
Carboxylic acid	1	OC(=O)CCc1ccccc1	-0.49	0	-0.56	-5.79	0	4.64	0	4.73
	2	O=C(O)CCC1=CC=C(N)C=C1	-2.13	0	-1.29	-6.94	0	5.17 4.12	0	5.50 3.61
Hydroxamic acid	A1	ONC(=O)CCc1ccccc1	0.71	1.2	1.23	-5.3	0.49	8.18	3.54	8.9
	A2	CC(=O)N(O)CCc1ccccc1	1.52	2.01	1.16	-5.34	0.45	8.83	4.19	8.37
Hydroxamic esters	B1	CONC(=O)CCc1ccccc1	1.16	1.65	1.59	-5.14	0.65	9.47	4.83	8.45
	B2	CC(=O)NOCCc1ccccc1	1.18	1.67	1.35	-5.34	0.45	9.58	4.94	8.88
Phosphonic acid	C	OP(O)(=O)CCc1ccccc1	-1.14	-0.65	-1.54	-7.03	-1.24	2.34	-2.3	1.81
Phosphinic acid	D	OP(=O)CCc1ccccc1	-1.44	-0.95	-1.36	-7.77	-1.98	1.98	-2.66	2.24
Sulfonic acid	E	OS(=O)(=O)CCc1ccccc1	-1.45	-0.96	-1.17	-7.42	-1.63	1.7	-2.94	-0.81
Sulfinic acid	F	OS(=O)CCc1ccccc1	-1.3	-0.81	-0.84	nd		2.1	-2.54	2
Sulfonamides	G1	NS(=O)(=O)CCc1ccccc1	0.96	1.45	0.63	-5.67	0.12	10.04	5.4	11.38
	G2	CS(=O)(=O)NCCCc1ccccc1	1.42	1.91	1.15	-4.98	0.81	12	7.36	12.06
Acyl sulfonamides	H1	CS(=O)(=O)NC(=O)CCc1ccccc1	-0.64	-0.15	-0.27	-6.461931836	-0.671931836	4.75	0.11	4.08
	H2	CN(C)S(=O)(=O)NC(=O)CCc1ccccc1	0.12	0.61	-0.15	-5.814802853	-0.024802853	5.79	1.15	4.12
	H3	O=S(NC(CCC1=CC=CC=C1)=O)(C2=CC=CC=C2)=O	-0.09	0.4	1.78	-5.79	0	4.49	-0.15	4.24
	H4	O=S(CCC1=CC=CC=C1)(NC(C)=O)=O	-0.87	-0.38	-0.36	-6	-0.21	4.91	0.27	4.09
	H5	CC1(NS(CCC2=CC=CC=C2)(=O)=O)COC1	1.58	2.07	0.83	-5.167822764	0.622177236	10.45	5.81	9.59
	H6	O=S1(CC(CCC2=CC=CC=C2)(NC(C)=O)C1)=O	1.18	1.67	0.1	-5.675	0.115	>12		13.53
	H7	CS(NC1(CCC2=CC=CC=C2)COC1)(=O)=O	1.61	2.1	0.76	-5.1	0.69	10.05	5.41	9.59
	H8	O=S(NC1(CCC2=CC=CC=C2)COC1)(C3=CC=CC=C3)=O	2.76	3.25	2.81	-5.2	0.59	10.29	5.65	10.15
	H9	O=S(NC1(CCC2=CC=CC=C2)COC1)(N(C)C)=O	1.96	2.45	0.89	-4.991438771	0.798561229	11.02	6.38	9.78
	H10	CS(NC1(CCC2=CC=CC=C2)CSC1)(=O)=O	2.44	2.93	1.34	-4.8	0.99	10.45	5.81	10.7
	H11	O=S(NC1(CCC2=CC=CC=C2)CSC1)(C3=CC=CC=C3)=O	2.96	3.45	3.4	Nd	Nd	>12		10.16
	H12	O=S(NC1(CCC2=CC=CC=C2)CSC1)(N(C)C)=O	2.83	3.32	1.47	-4.9	0.89	11.93	7.29	10.89
	H13	CS(NC1(CCC2=CC=CC=C2)CS(C1)=O)(=O)=O	0.87	1.36	-0.43	Nd	Nd	9.87	5.23	10.16
	H14	O=S(NC1(CCC2=CC=CC=C2)CS(C1)=O)(C3=CC=CC=C3)=O	0.76	1.25	1.62	-5.535869067	0.254130933	9.8	5.16	10.16
	H15	O=S(NC1(CCC2=CC=CC=C2)CS(C1)=O)(N(C)C)=O	1.45	1.94	-0.31	-5.46766772	0.32233228	10.33	5.69	10.42
	H16	CS(NC1(CCC2=CC=CC=C2)CS(C1)(=O)=O)(=O)=O	1.03	1.52	-0.25	-5.4	0.39	9.44	4.8	9.07
	H17	O=S(NC1(CCC2=CC=CC=C2)CS(C1)(=O)=O)(C3=CC=CC=C3)=O	1.89	2.38	1.81	Nd	Nd	10.22	5.58	10.16
	H18	O=S(NC1(CCC2=CC=CC=C2)CS(C1)(=O)=O)(N(C)C)=O	1.82	2.31	-0.12	-5.35375194	0.43624806	9.58	4.94	9.35
	H19	CS(NC1=NOC(C2=CC=CC=C2)=C1)(=O)=O	-0.42	0.07	0.42	-5.936195912	-0.146195912	5.22	0.58	6.44
	H20	O=S(NC1=NOC(C2=CC=CC=C2)=C1)(C3=CC=CC=C3)=O	0.99	1.48	2.24	-5.237257896	0.552742104	6.62	1.98	5.82
	H21	CN(C)S(NC1=NOC(C2=CC=CC=C2)=C1)(=O)=O	0.42	0.91	0.95	-5.542727333	0.247272667	5.62	0.98	7.17
	H22	CS(NC(N=N1)=CN1C2=CC=CC=C2)(=O)=O	0.06	0.55	-0.19	-5.61653023	0.17346977	6.34	1.7	6.48
	H23	O=S(NC(N=N1)=CN1C2=CC=CC=C2)(C3=CC=CC=C3)=O	1.06	1.55	1.59	-5.388421644	0.401578356	5.93	1.29	5.72
	H24	O=S(NC(N=N1)=CN1C2=CC=CC=C2)(N(C)C)=O	0.69	1.18	0.34	-5.42423498	0.36576502	6.42	1.78	7.2
Sulfonyl urea	I	CS(=O)(=O)NC(=O)NCc1ccccc1	-1.19	-0.7	-0.87	-6.84	-1.05	5.04	0.4	4.14
Acylurea	J	CC(=O)NC(=O)NCc1ccccc1	1.42	1.91	0.57	-4.79	1	12	7.36	11.77
Tetrazole	K	C(Cc1ccccc1)c1nnn[nH]1	-0.36	0.13	0.1	-6.5	-0.71	5.09	0.45	5.08
Thiazolidine dione	L	O=C1NC(=O)C(Cc2ccccc2)S1	1.07	1.56	1.12	-5.12	0.67	6.19	1.55	6.61
Oxazolidine dione	M	O=C1NC(=O)C(Cc2ccccc2)O1	-0.16	0.33	0.7	-5.61	0.18	5.86	1.22	6.63
Oxadiazol -5(4H)-one	N	O=C1NC(CCc2ccccc2)=NO1	0.32	0.81	1.26	-5.91	-0.12	5.73	1.09	6.04
Thiadiazol -5(4H)-one	O	O=C1NC(CCc2ccccc2)=NS1	1.66	2.15	2.18	-4.94	0.85	6.5	1.86	7.19
Oxathiadiazole -2-oxide	P	O=S1NC(CCc2ccccc2)=NO1	Nd	Nd	0.95	-6.96	-1.17	5.23	0.59	6.41
Oxadiazol -5(4H)-thione	Q	S=C1NC(CCc2ccccc2)=NO1	-0.25	0.24	2.84	-6.49	-0.7	3.58	-1.06	7.77
Isoxazole	R	Oc1cc(Cc2ccccc2)on1	0.46	0.95	1.34	-5.33	0.46	5.36	0.72	6.21
Tetramic acid	S	O=C1CC(=O)C(Cc2ccccc2)N1	-0.35	0.14	1.34	-5.6	0.19	6.08	1.44	10.54
Cyclopentane -1.3-diones	T1	OC1=CC(=O)C(Cc2ccccc2)C1	-0.7	-0.21	2.32	-6.67	-0.88	4.01	-0.63	8.82
	T2	CC1=C(O)C(Cc2ccccc2)CC1=O	-0.33	0.16	2.71	-6.58	-0.79	4.47	-0.17	8.72
	T3	OC1=C(Cc2ccccc2)C(=O)CC1	-0.6	-0.11	2.16	-6.81	-1.02	4.44	-0.2	8.65
Cyclopentane -1.2-diones	U1	OC1=C(Cc2ccccc2)CCC1=O	1.85	2.34	2.34	-4.94	0.85	8.88	4.24	9.24
	U2	OC1=CC(CC1=O)c1ccccc1	1.71	2.2	1.94	-4.77	1.02	8.28	3.64	9.37
Squaric acid derivatives	V1	Oc1c(Cc2ccccc2)c(=O)c1=O	-0.84	-0.35	1.36	Nd	Nd	1.7	-2.94	6.56
	V2	Oc1c(NCc2ccccc2)c(=O)c1=O	-1.4	-0.91	1.18	-6.65	-0.86	1.7	-2.94	7.97
Oxetan-3-ol	Y	OC1(CCC2=CC=CC=C2)COC1	2.07	2.56	1.7	-5.08	0.71	>12	>7.5	13.5
Thietan derivatives	X1	OC1(CCC2=CC=CC=C2)CSC1	2.99	3.48	2.28	-4.48	1.31	>12	>7.5	14.3
	X2	OC1(CCC2=CC=CC=C2)CS(C1)=O	1.22	1.71	0.48	-5.21	0.58	>12	>7.5	14.2
	X3	OC1(CCC2=CC=CC=C2)CS(C1)(=O)=O	1.24	1.73	0.58	-4.91	0.88	9.31	4.67	13.6
Substituted phenols	W1	Oc1c(F)cc(Cc2ccccc2)cc1F	3.34	3.83	3.88	-5.15	0.64	7.19	2.55	7.74
	W2	Oc1c(F)ccc(Cc2ccccc2)c1F	3.56	4.05	3.85	-5.33	0.46	7.05	2.41	7.62
	W3	Oc1ccccc1SCc1ccccc1	3.78	4.27	3.91	Nd	Nd	9.06	4.42	9.18
	W4	Oc1ccccc1S(=O)Cc1ccccc1	2.16	2.65	2.55	-4.91	0.88	7.7	3.06	7.25
	W5	Oc1ccccc1S(=O)(=O)Cc1ccccc1	1.76	2.25	2.31	-4.8	0.99	7.12	2.48	6.74
Fluorinated Alcohols	3	OC(C(F)(F)F)(C(F)(F)F)CCC1=CC=C(N)C=C1	3.14	5.27	2.9	-4.92	2.02	4.88 9.38	5.26	4.08 7.98
	4	OC(C(F)F)(C(F)F)CCC1=CC=C(N)C=C1	1.46	3.59	2.03	-4.99	1.95	4.79 >12	>8	4.29 10.28
	5	OC(C(F)(F)F)CCC1=CC=C(N)C=C1	1.83	3.96	2.12	-4.93	2.01	4.90 11.67	7.55	4.31 11.40
	6	OC(C(F)F)CCC1=CC=C(N)C=C1	0.92	3.05	1.64	-4.99	1.95	4.87 >12	>8	4.47 >12
	7	OC1=C(C(F)(F)F)C(CC2=CC=C(N)C=C2)=CC=C1	3.17	5.3	3.77	-4.86	2.08	4.69 8.85	4.73	3.99 8.41
	8	OC1=C(OC(F)(F)F)C(CC2=CC=C(N)C=C2)=CC=C1	2.29	4.42	4.74	-5.06	1.88	4.58 9.67	5.55	3.92 9.62
	9	OC1=C(SC(F)(F)F)C(CC2=CC=C(N)C=C2)=CC=C1	2.72	4.85	5.14	-5.14	1.8	4.24 9.51	5.39	3.98 8.72
	10	OC1=C(S(C(F)(F)F)=O)C(CC2=CC=C(N)C=C2)=CC=C1	2	4.13	4.41	-4.98	1.96	4.21 7.93	3.81	3.90 6.92
